# Supplementary material for: Patterns of Care and Data Quality in a National Registry of Black and White Patients with Merkel Cell Carcinoma
Source: Cancers (Basel). 2022 Oct 15;14(20):5059. doi: 10.3390/cancers14205059 (PMC9600131; doi:10.3390/cancers14205059)
Supplement: Supplementary file 1 [file cancers-14-05059-s001.zip]

Archive with 1 entries (1 files):
- cancers-1900890-supplementary.pdf
